# Supplementary material for: The Effect of 1-MCP on the Expression of Carotenoid, Chlorophyll Degradation, and Ethylene Response Factors in ‘Qihong’ Kiwifruit
Source: Foods. 2021 Dec 5;10(12):3017. doi: 10.3390/foods10123017 (PMC8701096; doi:10.3390/foods10123017)
Supplement: Supplementary file 1 [file foods-10-03017-s001.zip › Table S1.xlsx]

## Sheet: Sheet1
Table S1 Primers used in this study
genes	primer
AcSGR1-F	TCACGGAGATGGGAGTTTG
AcSGR1-R	TCTTGGCATGGCTTTGG
AcSGR2-F	ATTGTCACATAAGTGGTGGTCA
AcSGR2-R	GTAGTTTGGCTGGTTTAGGGT
AcPAO1-F	TCACCGTAGAAGAACAGCAAG
AcPAO1-R	AGCAGACCCTGAGACACCAT
AcPAO2-F	CAACGATGGTGTCTCAGGG
AcPAO2-R	AAAATCAATGTGGGACGGA
AcCBR1-F	AGCCGTCGGAGGATAAGGT
AcCBR1-R	GACTGCGAGAAGCAACAACTAC
AcCBR2-F	AAGTGGCGTTGTGGAGTTG
AcCBR2-R	GTTTGTCCCAGCATTGTTTATC
AcPPH1-F	TGGAGGTGCTGTGGGATGA
AcPPH1-R	CAAAAGATGTTGCTGGATTGG
AcCLH-F	TGCTTTTGCCCTTGCTCT
AcCLH-R	AGCCCTTGGTCTCATCATCTA
AcCCD1-F	TGAAACCCAATCCCAGCAA
AcCCD1-R	GCCATCACCGTCAAACCAG
AcNCED1-F	GCCCGATTGCTTCTGCT
AcNCED1-R	GCTCACCGCCGTACTTTTC
AcNCED2-F	GAAATCAAGTGGGTGGAAGC
AcNCED2-R	GCACGAAAGCCAGAATGTAC
AcZEP1-F	TGGACTGGCACGAATGG
AcZEP1-R	ACCTGAGGTGAAGGTATGGC
AcPSY1-F	CTGAGGGCTCTAACTGCTTCG
AcPSY1-R	CGTCGTAAACCTTCTGCTCC
AcPDS-F	TGGAAGCAAGGGATGTTTTAG
AcPDS-R	GGTTCTGGACATTCGGGTAA
AcZDS-F	CCCATCCAAATCCCACG
AcZDS-R	CCCAAGAGCATAAGCAACAG
AcCrtISO-F	ATTGGAAGCAGTTGGGTGTAA
AcCrtISO-R	AAATGCCTGTCGCAGAGC
AcLCYB1-F	TGTCACTGTTCAGGCTTCCG
AcLCYB1-R	GCTCGTCCTCTTCAATGCTC
AcLCYB2-F	GCTTGAGTGTTGGACTTATTGG
AcLCYB2-R	CTGGGGTCGTATGGATTGT
AcLCYB-F	TCCCTCGCCACTTTCTATG
AcLCYB-R	TCTTTTCGGCTTACCCTACC
AcLCYE-F	TCTCGGCGTGCCCTAAT
AcLCYE-R	TAAGTCCAACACTCAAGCCTAAC
AcCHY1-F	TGGGGCACGGTTCATCA
AcCHY1-R	CATTGGAGCACGAATCTGG
AcCHY2-F	TCTGGCACGCTTCGTTATG
AcCHY2-R	CTCCGATTGACCTCCTTTTC
AcACO1-F	TACAATCCAGGGAGCGATGC
AcACO1-R	CCTTCATGGCTTCAAACCGC
AcACS1-F	CATTGCTCTGAACCCGGTTG
AcACS1-R	TGTTGTTGGTGGTTTGAACG
Acc02069-F	AGTTTGCAGCGGAGATACG
Acc02069-R	AGGAAGATGAGCCACCACA
Acc02741-F	ATGATGACGACGACAGACGA
Acc02741-R	TTAGGGGATGGGTACTGATTT
Acc05146-F	AAAGCAGGACGAAGCAACA
Acc05146-R	GAGAAGCAGAGGAGAAGTAGTGAT
Acc27909-F	CAATCTTCAGCAGTCTAATCCC
Acc27909-R	CGCCTTGTCGTAAGCCAT
Acc00583-F	CGGCTAGGCTCAATTTCC
Acc00583-R	TCTTATTCAAGTCGGGCTTCT
Acc29407-F	ATGAGGAAATGGGGAAGTTATG
Acc29407-R	TTCAAGCACCGAGGATGG
Acc22453-F	TTTGAGACGGCTGAGGACG
Acc22453-R	CAGGAGGCGAGTTGGAGTT
Acc25620-F	CTCCCCGCAATCTTTCTC
Acc25620-R	CTCACTCCCCTGTAGGACTTT
Acc15592-F	GATTTCGCAGATTTCCCTAAC
Acc15592-R	CTACCACCCAATGAAGATGAA
Acc08308-F	CTCTTCCAGATTCAATGTCCTC
Acc08308-R	CTGTGAAACAAAGGGGTGC
Acc17931-F	GGAAGAATACATTGGGTCGC
Acc17931-R	TGAGGGTTGTTTGGGGTG
Acc29730-F	GTTTGGCTCGGCACCTT
Acc29730-R	TCCTCGACCTTCACCTCATT
Acc29209-F	TTGGGGCTCTTGGGTCT
Acc29209-R	CCGCCGCTGATTGTTT
Acc23763-F	AAGTGGGGCAAGTGGGT
Acc23763-R	CGTCCTCCTCGGTTATGAA
Acc04742-F	GGAATCCGTAGGGTGTTGTT
Acc04742-R	TTCGGGGAAGTTGAGCC
Acc16667-F	GCAAGACCAGTCAGTGTTCATC
Acc16667-R	AAAGTTCGGTTCCCTCCC
Acc13617-F	CCCCAAAGCCAAGACCA
Acc13617-R	TCAATCACCGACGAGGAGG
Acc12843-F	CGTCAAGAAGAACCGTAGCA
Acc12843-R	CCCAGATTTGGAGGCAGA
LCYBpro-F	AACTGCAG CATTTAGGACTCTGGTTTGGTT
LCYBpro-R	CGGGATCC AGAAAATCAGATGGGTGGGG
SGR1pro-F	GGGGTACC TTATTGGGGCACGACTTACA
SGR1pro-R	AACTGCAG TTCGTCGGTTCGCTTTG
PAO2pro-F	GGGGTACC GCTCTACTGTGCTCGTCCTATG
PAO2pro-R	AACTGCAG TTGAAGAAGAACGCAGTAAGC
CCD1pro-F	GGGGTACC GACCAACCTCCTCACCCAA
CCD1pro-R	AACTGCAG TCCACCCTGATGTTTATTGC
sk-Acc25620-F	CGGGATCC TTCTCCAATATGAATTCCCAA
sk-Acc25620-R	CGGGATCC TTCTCCAATATGAATTCCCAA
sk-Acc29730-F	CGGGATCC AAAATGTGTGGCGGCGCAA
sk-Acc29730-R	GGGGTACC TCCATTAGGAGTAACATCGTCG
sk-Acc23763-F	CGGGATCC ATGGAATCCGGAGAGTGTTGT
sk-Acc23763-R	GGGGTACC CCTAGGAATCCGAATCCCC
